# Supplementary material for: Current Programs and Incentives to Overcome Rural Physician Shortages in the United States: A Narrative Review
Source: J Gen Intern Med. 2023 Jun 20;38(Suppl 3):916–22. doi: 10.1007/s11606-023-08122-6 (PMC10356718; doi:10.1007/s11606-023-08122-6)
Supplement: Supplementary file 1 — Supplementary file1 (XLSX 145 kb) [file 11606_2023_8122_MOESM1_ESM.xlsx]

## Sheet: Programs and Incentives
ID number	Program Name	Link or Citation	Funding Type	Funding Mechanism	Recruitment/Retention/Both	Geographic Coverage Area	Monetary Award period	Training time commitment	Service Time Commitment	Career Stage	Secondary Career Stage	Clinician Type	Preferred Specialty	Application Fee	Program Cost
1	Alaska AHEC Scholars Program	https://www.uaa.alaska.edu/academics/college-of-health/departments/acrhhw/ahecscholars.cshtml	1	Scholar Program	Recruit	Alaska	N/A	2 years	N/A	3		Healthcare Professionals	None	None	None
2	Alaska Pathways to Leadership Program	https://www.anthc.org/news/leadership-development-training-opportunity-open-for-alaska-tribal-health-system-employees/	1	Leadership Training	Retain	Alaska	N/A	9 months	N/A	8		Healthcare Professionals	None	None	None
3	American Academy of Family Physicians Health Equity Fellowship	https://www.aafp.org/family-physician/patient-care/prevention-wellness/social-determinants/aafp-health-equity-fellowship.html	1	Fellowship	Retain	Nationwide	N/A	1 year	N/A	7		Physicians	Family Medicine	None	None
4	Arizona AHEC Scholars	https://azahec.uahs.arizona.edu/ahec-scholars	1	Scholar Program	Recruit	Arizona	N/A	2 years	N/A	3		Healthcare Professionals	None	None	None
5	Arkansas AHEC Scholars Program	https://regionalcampuses.uams.edu/students/programs/ahec-scholars/	1	Scholar Program	Recruit	Arkansas	N/A	2 years	N/A	3		Healthcare Professionals	None	None	None
6	Arkansas Honors Program for Rural and Urban Underserved Primary Care Medicine	https://regionalcampuses.uams.edu/students/programs/honors-program/rural-and-urban-underserved-medicine/	1	Education Program	Recruit	Arkansas	N/A	4 years	N/A	3		Physicians	None	None	None
7	California AHEC Scholars Prgram	https://www.cal-ahec.org/scholars-program-application/	1	Scholar Program	Recruit	California	N/A	2 years	N/A	3		Healthcare Professionals	None	None	None
8	Center on Rural Addiction Best Practices Scholarship Program	https://www.uvmcora.org/	1	Educational Experience	Retain	Maine, New Hampshire, New York, Vermont	N/A	2 days	N/A	7		Healthcare Professionals	None	None	None
9	Certified Men's Health Educator Training	https://academy.healthymen.org/	1	Education Program	Retain	Tennessee	N/A	N/A	N/A	8		Healthcare Professionals	None	None for folks who live or work in designated rural counties in Tennessee; $249 for everyone else	None
10	Certified Rural Health Clinic Professional Course	https://www.narhc.org/assnfe/CourseView.asp?MODE=VIEW&clCourseID=19	1	Education Program	Retain	Nationwide	N/A	15-20 hours	N/A	6		Healthcare Professionals	None	None	$450 for National Association of Rural Health Clinics (NARHC) members and $600 for non-members.
11	Clinical and Translational Scholarship Program	https://www.uvmcora.org/scholarship-program/	1	Education Program	Retain	Maine, New Hampshire, New York, Vermont	N/A	2 days	N/A	7		Healthcare Professionals	None	None	None
12	East Cental Alabama AHEC	https://ecaahec.com/ahec-scholars/	1	Scholar Program	Recruit	Alabama	N/A	2 years	N/A	3		Healthcare Professionals	None	None	None
13	Georgia AHEC Scholars Program	https://www.augusta.edu/ahec/ahec-scholars.php	1	Scholar Program	Recruit	Georgia	N/A	2 years	N/A	3		Healthcare Professionals	None	None	None
14	Hawaii AHEC Scholars Program	https://www.ahec.hawaii.edu/ahec-scholars/	1	Scholar Program	Recruit	Hawaii	N/A	2 years	N/A	3		Healthcare Professionals	None	None	None
15	Hawaii Pacific Basin Rural Rotations and Pacific Experience	https://www.ahec.hawaii.edu/rural-rotations/	1	Internships, Residencies, Rotations, and Externships	Recruit	Hawaii	N/A	4 weeks	N/A	3	4	Physicians	None	None	None
16	Hawaii Pre-Health Career Corps	https://www.ahec.hawaii.edu/phcc/	1	Education Program	Recruit	Hawaii	N/A	Ongoing year round	N/A	1	2	Healthcare Professionals	None	None	None
17	Health Professions Extern Program	https://www.ihs.gov/scholarship/ihsexternprogram/	1	Internships, Residencies, Rotations, and Externships	Recruit	Nationwide	N/A	30-120 days	N/A	2	3	Healthcare Professionals	None	None	None
18	Illinois AHEC Scholars Program	https://ilahec.uic.edu/ahec-scholars/about/	1	Scholar Program	Recruit	Illinois	N/A	2 years	N/A	3		Healthcare Professionals	None	None	None
19	Illinois Rural Health Fellowship	https://icahn.org/event/icahn-rural-health-fellowship-2022/	1	Fellowship	Retain	Illinois	N/A	6 months	N/A	6		Healthcare Leadership	None	None	2000
20	Improving Rural Health Equity Learning Collaborative	https://ece.hsdm.harvard.edu/improving-rural-health-equity-learning-collaborative	1	Education Program	Retain	Nationwide	N/A	1 hr/weekly for a month	N/A	7		Healthcare Professionals	None	None	None
21	Indiana AHEC Scholars: Community Healthcare Fellowship	AHEC Scholars Community Health Fellowship – East Indiana Area Health Education Center (eiahec.org)	1	Scholar Program	Recruit	Indiana	N/A	2 years	N/A	3		Healthcare Professionals	None	None	None
22	Jim Bernstein Community Health Leadership Fellows Program	https://foundationhli.org/bernstein-fellows/	1	Leadership Training	Retain	North Carolina	N/A	2 years	N/A	7		Healthcare Professionals	None	None	None
23	Louisiana Primary Care Rural Preceptorship Program	http://clahec.org/clahec-programs/clinical-students/rural-preceptorship-program/	1	Preceptorship Program	Recruit	Louisiana	N/A	4 weeks	N/A	3		Physicians	Family Medicine, Internal Medicine, Ob/Gyn, Pediatrics	None	None
24	Maine Care for the Underserved Pathways AHEC Scholars Program	https://www.une.edu/ahec/cup-scholars	1	Scholar Program	Recruit	Maine	N/A	2 years	N/A	3		Healthcare Professionals	None	None	None
25	Maryland AHEC Scholars	https://www.medschool.umaryland.edu/mahec/About-MAHEC/Signature-Programs/	1	Scholar Program	Recruit	Maryland	N/A	2 years	N/A	3		Healthcare Professionals	None	None	None
26	Massachusetts General Hospital Fellowship Program in Rural Health Leadership	https://www.massgeneral.org/medicine/internal-medicine/education/rural-health-leadership-fellowship	1	Fellowship	Both	Nationwide	N/A	2 years	N/A	5		Physicians	Primary Care	None	None
27	MedServe North Carolina Fellowships in Primary Care Medicine	https://www.med-serve.org/fellowship-experience	1	Fellowship	Recruit	North Carolina	N/A	2 years	N/A	3		Physicians	None	None	None
28	Mississippi Rural Medical and Science Scholars Program	http://extension.msstate.edu/rms	1	Educational Experience	Recruit	Mississippi	N/A	2.5 weeks	N/A	1		Healthcare Professionals	None	100	2500
29	Montana AHEC MedStart Summer Camp	https://healthinfo.montana.edu/workforce-development/pipeline/medstart.html	1	Camp	Recruit	Montana	N/A	5 days	N/A	1		Healthcare Professionals	None	None	500
30	Montana AHEC Scholars Program	https://healthinfo.montana.edu/ahec-scholars/index.html	1	Scholar Program	Recruit	Montana	N/A	2 years	N/A	3		Healthcare Professionals	None	None	None
31	National Rural Health Leadership Virtual Residency Program	http://www.rwhc.com/Portals/0/email/National_leadership_open_web_2022.html	1	Leadership Training	Retain	Nationwide	N/A	1 session/month for a year	N/A	6		Healthcare Professionals and leaders	None	None	2850
32	Native Americans into Medicine (NAM)	https://med.umn.edu/caimh/college-premed	1	Education Program	Recruit	Nationwide	N/A	6 weeks	N/A	2		Healthcare Professionals	None	None	None
33	Native Graduate Health Fellowship	https://www.ncai.org/get-involved/internships-fellowships/native-graduate-health-fellowship	1	Fellowship	Recruit	Nationwide	N/A	1 week	N/A	3		Healthcare Professionals	None	None	None
34	Nebraska AHEC Scholars Program	https://www.unmc.edu/familymed/education/ahec/programs/scholars-program/index.html	1	Scholar Program	Recruit	Nebraska	N/A	2 years	N/A	3		Healthcare Professionals	None	None	None
35	New Mexico AHEC Scholars Program	https://hsc.unm.edu/medicine/departments/family-community/education/ahec/ahec-scholars.html	1	Scholar Program	Recruit	New Mexico	N/A	2 years	N/A	3		Healthcare Professionals	None	None	None
36	New Mexico Rural Clinical Internships and Rotations	https://chi-phi.org/2020/10/05/rural-clinical-internships-and-rotations/	1	Internships, Residencies, Rotations, and Externships	Recruit	New Mexico	N/A	N/A	N/A	3		Healthcare Professionals	family medicine, medical student	None	None
37	New York AHEC Scholars Program	http://nysahec.org/our-programs/new-nys-ahec-scholars-program/	1	Scholar Program	Recruit	New York	N/A	2 years	N/A	3		Healthcare Professionals	None	None	None
38	North Alabama AHEC S	https://www.na-ahec.org/ahec-scholars	1	Scholar Program	Recruit	Alabama	N/A	2 years	N/A	3		Healthcare Professionals	None	None	None
39	North Carolina AHEC Scholars Program	https://www.ncahec.net/health-careers/ahec-scholars/	1	Scholar Program	Recruit	North Carolina	N/A	2 years	N/A	3		Healthcare Professionals	None	None	None
40	North Dakota AHEC Scholars Program	https://www.ndahec.org/scholars	1	Scholar Program	Recruit	North Dakota	N/A	2 years	N/A	3		Healthcare Professionals	None	None	None
41	North Dakota Rural Opportunities in Medical Education	https://med.und.edu/rome/	1	Educational Experience	Recruit	North Dakota	N/A	20-28 weeks	N/A	3		Physicians	Primary Care	None	None
42	Northwest Public Health and Primary Care Leadership Institute	https://www.nwrpca.org/events/event_details.asp?legacy=1&id=1547053	1	Leadership Training	Retain	Alaska, Idaho, Oregon, Washington	N/A	3 days	N/A	7		Healthcare Professionals	None	None	$3,000-$3,300
43	NRHA Rural Hospital CEO Certification Program	https://www.ruralhealthinfo.org/funding/4958	1	Leadership Training	Retain	Nationwide and U.S. Territories	N/A	N/A	N/A	6		Healthcare Professionals	None	None	Contact for costs
44	Ohiyesa Premedical Program	https://www.the-flip.org/opp	1	Education Program	Recruit	Nationwide	N/A	1 year	N/A	2		Physicians	None	None	None
45	Oklahoma AHEC Scholars Program	https://medicine.okstate.edu/rural-health/ahec/	1	Scholar Program	Both	Oklahoma	N/A	2 years	N/A	3	7	Healthcare Professionals	None	None	None
46	Oregon AHEC Scholars Program	https://www.ohsu.edu/area-health-education-centers/ahec-scholars	1	Scholar Program	Recruit	Oregon	N/A	2 years	N/A	3		Healthcare Professionals	None	None	None
47	Osteopathic Health Policy Fellowship	https://www.ruralhealthinfo.org/funding/5132	1	Leadership Training	Retain	Nationwide	N/A	4 days	N/A	6		Healthcare Professionals	None	None	Travel Expenses
48	Rural Collaborative Opportunities for Occupational Learning in Health (R-COOL-Health) Scrubs Academy	https://ruralhealth.und.edu/projects/scrubs-program/academy	1	Camp	Recruit	North Dakota	N/A	4 days	N/A	1		Healthcare Professionals	None	None	Level 1: $275; Level 2: $350
49	Rural Experiences for Health Professions Students Summer Experience Program	https://yanktonruralahec.org/rehps/	1	Educational Experience	Recruit	South Dakota	N/A	3-4 weeks	N/A	2	3	Healthcare Professionals	None	None	None
50	Rural Family Medicine with Obstetrics Fellowship	https://www.multicare.org/for-employees/graduate-medical-education-gme/fellowship-programs/rural-fellowship/	1	Fellowship	Recruit	Nationwide	N/A	1 year	N/A	5	7	Physicians	Family Medicine	None	None
51	Rural Health Association of Tennessee Leadership Academy	https://www.rhat.org/leadership-academy	1	Leadership Training	Retain	Tennessee	N/A	10 weeks	N/A	7		Healthcare Leadership	None	None	$997 for RHA of TN Members - $1250 for Non-Members
52	Rural Health Fellows Program	https://www.ruralhealth.us/programs/rural-health-fellows	1	Fellowship	Retain	Nationwide	N/A	2 weeks	N/A	6		Healthcare Professionals	None	None	Travel Expenses
53	Rural Interprofessional Health Professions Summer Preceptorships	https://ncrhp.uic.edu/programs/internships-experiences/6-week-summer-internship/	1	Preceptorship Program	Recruit	Nationwide	N/A	6 weeks	N/A	2		Healthcare Professionals	None	None	None
54	Rural Physician Associate Program	https://med.umn.edu/md-students/individualized-pathways/rural-physician-associate-program-rpap	1	Educational Experience	Recruit	Minnesota	N/A	9 months	N/A	3		Physicians	None	None	None
55	South Carolina AHEC Scholars Program	https://www.scahec.net/ahecscholars.html	1	Scholar Program	Recruit	South Carolina	N/A	2 years	N/A	3		Healthcare Professionals	None	None	None
56	South Dakota Scrubs Camps	https://scrubscamps.sd.gov/	1	Educational Experience	Recruit	South Dakota	N/A	1 day	N/A	1		Healthcare Professionals	None	None	None
57	Southeast Alabama AHECS	https://www.seaahec.org/clinical-training	1	Scholar Program	Recruit	Alabama	N/A	2 years	N/A	3		Healthcare Professionals	None	None	None
58	Southern Alabama AHECS	https://www.saahec.org/ahec-scholars	1	Scholar Program	Recruit	Alabama	N/A	2 years	N/A	3		Healthcare Professionals	None	None	None
59	Summer Hoosier Rural Preceptorship	https://www.lugarcenter.org/shrp	1	Preceptorship Program	Recruit	Indiana	N/A	6 weeks	N/A	3		Physicians	Family Medicine	None	None
60	Tennessee Rural Rotation Opportunities	https://www.tncwd.com/dir.cfm//Doctors/Rural_Rotations//	1	Internships, Residencies, Rotations, and Externships	Recruit	Tennessee	N/A	4 weeks	N/A	4		Physicians	Primary Care	None	None
61	Utah AHEC Scholars	http://utahahec.org/ahec-scholars/	1	Scholar Program	Recruit	Utah	N/A	2 years	N/A	3		Healthcare Professionals	None	None	None
62	Virginia AHEC Scholars Program	https://www.vhwda.org/initiatives/ahec-scholars	1	Scholar Program	Recruit	Virginia	N/A	2 years	N/A	3		Healthcare Professionals	None	None	None
63	West Virginia Summer Academy	https://ruralhealth.marshall.edu/initiatives/college-student-programs/	1	Education Program	Recruit	West Virginia	N/A	1 day	N/A	2		Physicians	None	None	None
64	Western Professional Student Exchange Program	https://www.wiche.edu/tuition-savings/psep/	2	Financial Savings Incentive	Recruit	Arizona, Commonwealth of the Nothern Mariana Islands, Montana, Wyoming	1-4 years	N/A	N/A	2		Healthcare Professionals	None	None	None
65	West Central Alabama AHECS	http://wcaahec.org/ahec-scholars/	1	Scholar Program	Recruit	Alabama	N/A	2 years	N/A	3		Healthcare Professionals	None	None	None
66	Wisconsin AHEC Scholars Program	https://ahec.wisc.edu/scholars/	1	Scholar Program	Recruit	Wisconsin	N/A	2 years	N/A	3		Healthcare Professionals	None	None	None
67	Wisconsin Express	https://ahec.wisc.edu/wisconsin-express/	1	Educational Experience	Recruit	Wisconsin	N/A	3 days	N/A	3		Healthcare Professionals	None	None	25
68	WWAMI AHEC Scholars Program	https://depts.washington.edu/ahec/wwami-ahec-scholars-program/	1	Scholar Program	Recruit	Alaska, Idaho, Montana, Washington, Wyoming	N/A	2 years	N/A	3		Healthcare Professionals	None	None	None
69	WWAMI Region Target Rural Underserved Track	https://education.uwmedicine.org/somrural/programs/trust/	1	Educational Experience	Recruit	Alaska, Idaho, Montana, Washington, Wyoming	N/A	18 months	N/A	3		Physicians	None	None	None
70	West Virginia Rural Health Awards	https://wvrha.org/awards/	2	Monetary Award	Both	West Virginia	N/A	N/A	N/A	8		Healthcare Professionals	None	None	None
71	Jenco Awards	appalachianohio.org/grow/funds/fund-profiles/jenco/	2	Monetary Award	Retain	Ohio	N/A	N/A	N/A	8		Healthcare and non-healthcare	None	None	None
72	Wisconsin Cost Champions Award	http://www.rwhc.com/Awards/Wipfli-RWHC-Cost-Champions-Award	2	Monetary Award	Retain	Wisconsin	1 time payment	N/A	N/A	8		Healthcare Professionals	None	None	None
73	Alabama J-1 Visa Waiver Program	https://www.alabamapublichealth.gov/ruralhealth/j1visa.html	3	J-1 Visa Waiver	Recruit	Alabama	N/A	N/A	3 years	4		Physicians	Primary Care, psychiatrists, and sub-specialty trained physicians	None	None
74	Alaska J-1 Visa Conrad 30 Waiver Program	https://health.alaska.gov/dph/Emergency/Pages/healthcare/workforce.aspx	3	J-1 Visa Waiver	Recruit	Alaska	N/A	N/A	3 years	4		Physicians	Primary Care, psychiatrists, and sub-specialty trained physicians	None	None
75	Appalachian Regional Commission (ARC) J-1 Visa Waiver Program	https://www.arc.gov/j-1-visa-waivers/	3	J-1 Visa Waiver	Recruit	Appalachian Region	N/A	N/A	3 years	4		Physicians	Primary Care, psychiatrists, and sub-specialty trained physicians	None	None
76	Arizona J-1 Visa Waiver Program	https://www.azdhs.gov/prevention/health-systems-development/workforce-programs/j-1-visa-waiver/index.php	3	J-1 Visa Waiver	Recruit	Arizona	N/A	N/A	3 years	4		Physicians	Primary Care, psychiatrists, and sub-specialty trained physicians	None	None
77	Arkansas Community Match Rural Physician Recruitment Program	https://medicine.uams.edu/admissions/rural-practice-programs/community-match/	2	Financial Incentive	Recruit	Arkansas	4 years	N/A	4 years	4	5	Physicians	Include but not only: Family medicine; General internal medicine; General pediatrics and general internal pediatrics; General OB/GYN; General surgery; Emergency medicine; Geriatrics	None	None
78	Arkansas J-1 Visa Waiver Program	https://www.ruralhealthinfo.org/funding/3382	3	J-1 Visa Waiver	Recruit	Arkansas	N/A	N/A	3 years	4		Physicians	Primary care and any specialty	None	None
79	California J-1 Visa Waiver Program	https://hcai.ca.gov/workforce-capacity/california-primary-care-office/j-1-visa-waiver-program/	3	J-1 Visa Waiver	Recruit	California	N/A	N/A	3 years	4		Physicians	Family practice physicians; Pediatricians; General obstetrics/gynecologists; Internists; Psychiatrists	None	None
80	Colorado J-1 Visa Waiver Program	https://cdphe.colorado.gov/prevention-and-wellness/health-access/international-medical-graduates/j-1-visa-waiver-program	3	J-1 Visa Waiver	Recruit	Colorado	N/A	N/A	3 years	4		Physicians	Primary care and other sub-specialties	1000	None
81	Connecticut J-1 Visa Waiver Program	https://portal.ct.gov/DPH/Practitioner-Licensing--Investigations/J1-Visa-Program/J-1-Visa-Waiver-Program	3	J-1 Visa Waiver	Recruit	Connecticut	N/A	N/A	3 years	4		Physicians	Primary care and specialty trained physicians	None	None
82	Delaware Conrad State 30 J-1 Visa Waiver Program	https://dhss.delaware.gov/dhss/dph/hsm/j1visahome.html	3	J-1 Visa Waiver	Recruit	Delaware	N/A	N/A	3 years	4		Physicians	Primary care, specialty, and sub-specialty trained physicians	None	None
83	Delta Doctors J-1 Visa Waiver Program	https://dra.gov/initiatives/promoting-a-healthy-delta/delta-doctors-how-to-apply/	3	J-1 Visa Waiver	Recruit	Alabama, Arkansas, Illinois, Kentucky, Louisiana, Mississippi, Missouri, Tennessee	N/A	N/A	3 years	4		Physicians	Primary care: General or family practice, general internal medicine, pediatrics, obstetrics, gynecology, and psychiatry	3000	None
84	Florida Conrad 30 J-1 Visa Waiver Program	https://www.floridahealth.gov/provider-and-partner-resources/community-health-workers/conrad-30-program-j-1-visa/index.html	3	J-1 Visa Waiver	Recruit	Florida	N/A	N/A	3 years	4		Physicians	Primary Care	None	None
85	Georgia J-1 Visa Waiver Program	https://dch.georgia.gov/georgias-j-1-visa-waiver-program	3	J-1 Visa Waiver	Recruit	Georgia	N/A	N/A	3 years	4		Physicians	Primary care, psychiatrists, and specialty trained physicians	None	None
86	Hawaii State Conrad 30 J-1 Visa Waiver Program	https://www.3rnet.org/locations/hawaii	3	J-1 Visa Waiver	Recruit	Hawaii	N/A	N/A	3 years	4		Physicians	Primary Care, psychiatrists, and sub-specialty trained physicians	None	None
87	Idaho Conrad J-1 Visa Waiver Program	https://healthandwelfare.idaho.gov/providers/rural-health-and-underserved-areas/recruitment-and-retention	3	J-1 Visa Waiver	Recruit	Idaho	N/A	N/A	3 years	4		Physicians	Primary care, psychiatrists, and specialty trained physicians	1000	None
88	Illinois J-1 Visa Waiver Program	https://dph.illinois.gov/topics-services/life-stages-populations/rural-underserved-populations/j1-waiver-program	3	J-1 Visa Waiver	Recruit	Illinois	N/A	N/A	3 years	4		Physicians	None	3000	None
89	Indiana J-1 Visa Waiver Program	https://www.indianapca.org/j1-visa-waiver-program/	3	J-1 Visa Waiver	Recruit	Indiana	N/A	N/A	3 years	4		Physicians	Primary care, psychiatrists, and specialty trained physicians	None	None
90	Iowa J-1 Visa Waiver Program	https://idph.iowa.gov/policy-and-workforce-services/Rural-Health-and-Primary-Care/Workforce-Recruitment-and-Retention-Programs/J-1-Visa-Waivers	3	J-1 Visa Waiver	Recruit	Iowa	N/A	N/A	3 years	4		Physicians	Family practice; General internal medicine; Obstetrics/gynecology; General pediatrics; Geriatrics Mental healthcare: General psychiatry; Geriatric psychiatry; Child/adolescent psychiatry; Substance use disorders	None	None
91	Kansas J-1 Visa Waiver Program	https://www.kdhe.ks.gov/261/J-1-Visa-Waiver-Program	3	J-1 Visa Waiver	Recruit	Kansas	N/A	N/A	3 years	4		Physicians	Primary care and specialty trained physicians	None	None
92	Kentucky State 30 J-1 Visa Waiver Program	https://chfs.ky.gov/agencies/dph/dpqi/hcab/Pages/j1visawaiver.aspx	3	J-1 Visa Waiver	Recruit	Kentucky	N/A	N/A	3 years	4		Physicians	Internal medicine, family medicine, pediatrics, obstetrics/gynecology, and psychiatry.	None	None
93	Louisiana Conrad State 30 J-1 Visa Waiver Program	https://ldh.la.gov/index.cfm/faq/category/54	3	J-1 Visa Waiver	Recruit	Louisiana	N/A	N/A	3 years	4		Physicians	Primary care: pediatrics, ob/gyn, internal medicine, geriatrics, and family practice	None	None
94	Maine Certification Program for Primary Care Tax Credit	https://www.maine.gov/dhhs/mecdc/public-health-systems/rhpc/	2	Tax Credit	Retain	Maine	1-5 years	N/A	N/A	7		Physicians	Primary Care	None	None
95	Maine J-1 Visa Waiver Program	https://www.maine.gov/dhhs/mecdc/public-health-systems/rhpc/j1-visa-waiver-program.shtml	3	J-1 Visa Waiver	Recruit	Maine	N/A	N/A	3 years	4		Physicians	Primary care physicians, psychiatrists, and specialty trained physicians	None	None
96	Maine Rural Medical Access Program	https://www.maine.gov/dhhs/mecdc/public-health-systems/rhpc/rmap.shtml	2	Financial Savings Incentive	Recruit	Maine	N/A	N/A	N/A	7		Physicians	Have performed deliveries and/or provided prenatal care and have malpractice insurance for prenatal care and/or obstetrical services	None	None
97	Maryland J-1 Visa Waiver Program	https://health.maryland.gov/pophealth/Pages/J-1-Visa-Waiver-Program.aspx	3	J-1 Visa Waiver	Recruit	Maryland	N/A	N/A	3 years	4		Physicians	Primary care and specialty trained physicians	None	None
98	Massachusetts Conrad 30 J-1 Visa Waiver Program	https://www.mass.gov/how-to/apply-for-the-conrad-30-j-1-visa-waiver-program	3	J-1 Visa Waiver	Recruit	Massachusetts	N/A	N/A	3 years	4		Physicians	Primary care physicians, including internal medicine, pediatrics, family practice, obstetrics/gynecology, geriatrics, and psychiatry.	None	None
99	Medicare Incentive Payments in Health Professional Shortage Areas	https://www.cms.gov/Medicare/Medicare-Fee-for-Service-Payment/HPSAPSAPhysicianBonuses	2	Financial Savings Incentive	Retain	Nationwide	N/A	N/A	N/A	7		Physicians and Psychiatrists	None	None	None
100	Michigan J-1 Visa Waiver Program	https://www.michigan.gov/mdhhs/doing-business/providers/medgrad/j1visa/j-1-visa-waiver-program-overview	3	J-1 Visa Waiver	Recruit	Michigan	N/A	N/A	3 years	4		Physicians	Primary care: Family medicine; Pediatrics; Internal medicine; Obstetrics/gynecology; Psychiatry	None	None
101	Minnesota J-1 Visa Waiver Program	https://www.health.state.mn.us/facilities/ruralhealth/j1/index.html	3	J-1 Visa Waiver	Recruit	Minnesota	N/A	N/A	3 years	4		Physicians	Primary care and specialty trained physicians	None	None
102	Mississippi Conrad State 30 J-1 Visa Waiver Program	https://www.ruralhealthinfo.org/funding/3406	3	J-1 Visa Waiver	Recruit	Mississippi	N/A	N/A	3 years	4		Physicians	Primary care physicians, psychiatrists, and specialty trained physicians	2000	None
103	Missouri J-1 Visa Waiver Program	https://health.mo.gov/living/families/primarycare/j1visa/index.php	3	J-1 Visa Waiver	Recruit	Missouri	N/A	N/A	3 years	4		Physicians	Primary care;Obstetrics/gynecology	None	None
104	Montana J-1 Visa Waiver Program	https://dphhs.mt.gov/ecfsd/primarycare/j1visaprogram	3	J-1 Visa Waiver	Recruit	Montana	N/A	N/A	3 years	4		Physicians	Primary care: Family medicine; Pediatrics; Internal medicine; Obstetrics/gynecology	None	None
105	Nebraska State 30 J-1 Visa Waiver Program	https://dhhs.ne.gov/Pages/Rural-Health-Visa-Waiver.aspx	3	J-1 Visa Waiver	Recruit	Nebraska	N/A	N/A	3 years	4		Physicians	Primary Care, psychiatrists, and sub-specialty trained physicians	None	None
106	Nevada Conrad 30 J-1 Visa Waiver Program	https://dpbh.nv.gov/Programs/Conrad30/Conrad30-Home/	3	J-1 Visa Waiver	Recruit	Nevada	N/A	N/A	3 years	4		Physicians	Primary Care, psychiatrists, and sub-specialty trained physicians	$1,000 for non-profits; $2,000 all other organizations	None
107	New Hampshire J-1 Visa Waiver Program	https://www.dhhs.nh.gov/programs-services/health-care/rural-health-primary-care/j-1-visa-waiver-program	3	J-1 Visa Waiver	Recruit	New Hampshire	N/A	N/A	3 years	4		Physicians	Primary Care, psychiatrists, and sub-specialty trained physicians	None	None
108	New Jersey J-1 Visa Waiver Program	https://nj.gov/health/fhs/primarycare/provider-placement/index.shtml	3	J-1 Visa Waiver	Recruit	New Jersey	N/A	N/A	3 years	4		Physicians	Primary care and sub-specialty trained physicians are eligible to participate, including physicians who have training in family practice and obstetrics/gynecology.	None	None
109	New Mexico Conrad State 30 J-1 Visa Waiver Program	https://www.nmhealth.org/about/phd/pchb/oprh/jvwp/	3	J-1 Visa Waiver	Recruit	New Mexico	N/A	N/A	3 years	4		Physicians	Primary Care: Family practice,internal medicine, pediatrics, psychiatry, and obstetrics/gynecology.	None	None
110	New Mexico Rural Health Care Practitioner Tax Credit	https://www.nmhealth.org/about/phd/pchb/oprh/rhcptc/	2	Tax Credit	Retain	New Mexico	N/A	N/A	N/A	7		Healthcare Professionals	None	None	None
111	New York J-1 Visa Waiver Program	https://www.health.ny.gov/professionals/j-1_visa_waivers/	3	J-1 Visa Waiver	Recruit	New York	N/A	N/A	3 years	4		Physicians	None	None	None
112	North Carolina J-1 Visa Waiver Program	https://www.ncdhhs.gov/divisions/office-rural-health/office-rural-health-programs/provider-recruitment-and-placement/j-1-visa-waiver-guidelines	3	J-1 Visa Waiver	Recruit	North Carolina	N/A	N/A	3 years	4		Physicians	Primary Care, psychiatrists, and sub-specialty trained physicians	None	None
113	North Dakota Conrad 30 J-1 Visa Waiver Program	https://ruralhealth.und.edu/projects/primary-care-office/j1	3	J-1 Visa Waiver	Recruit	North Dakota	N/A	N/A	3 years	4		Physicians	Primary care physicians, psychiatrists, and sub-specialty trained physicians	None	None
114	Ohio J-1 Visa Waiver Program	https://www.ruralhealthinfo.org/funding/3423	3	J-1 Visa Waiver	Recruit	Ohio	N/A	N/A	3 years	4		Physicians	Primary Care Physicians and Psychiatrists	3571	None
115	Oregon J-1 Visa Waiver Program	https://www.oregon.gov/OHA/HPA/HP-PCO/Pages/J1.aspx	3	J-1 Visa Waiver	Recruit	Oregon	N/A	N/A	3 years	4		Physicians	Primary Care, psychiatrists, and sub-specialty trained physicians	2000	None
116	Oregon Rural Practitioner Tax Credit Program	https://www.ohsu.edu/oregon-office-of-rural-health/tax-credits	2	Tax Credit	Retain	Oregon	N/A	N/A	N/A	7		Healthcare Professionals	None	45	None
117	Pennsylvania J-1 Visa Waiver Program	https://www.health.pa.gov/topics/Health-Planning/Pages/Physician-Visa-Waiver.aspx	2	Tax Credit	Retain	Pennsylvania	N/A	N/A	3 years	4		Physicians	Primary Care, psychiatrists, and sub-specialty trained physicians	None	None
118	Rhode Island J-1 Visa Waiver Program	https://health.ri.gov/programs/detail.php?pgm_id=155	2	Tax Credit	Retain	Rhode Island	N/A	N/A	3 years	4		Physicians	Primary Care, psychiatrists, and sub-specialty trained physicians	None	None
119	South Carolina J-1 Visa Waiver Program	https://scdhec.gov/application-review-process	3	J-1 Visa Waiver	Recruit	South Carolina	N/A	N/A	3 years	4		Physicians	None	None	None
120	South Carolina Rural Physician Incentive Grant Program	https://www.scahec.net/recruitment.html	2	Financial Incentive	Recruit	South Carolina	N/A	N/A	4 years	4	7	Physicians	Primary care: family medicine, internal medicine, pediatrics, ob/gyn; general surgeons, psychiatrists	None	None
121	South Dakota J-1 Visa Waiver Program	https://doh.sd.gov/providers/ruralhealth/j1-waiver/	3	J-1 Visa Waiver	Recruit	South Dakota	N/A	N/A	3 years	4		Physicians	None	200	None
122	South Dakota Recruitment Assistance Program	https://doh.sd.gov/providers/ruralhealth/recruitment/RAP.aspx	2	Financial Incentive	Recruit	South Dakota	3 years	N/A	3 years	7		Healthcare Professionals	None	None	None
123	Tennessee Rural Residency Incentive Program	https://www.tncwd.com/dir.cfm//Doctors/Incentive//	1	Internships, Residencies, Rotations, and Externships	Recruit	Tennessee	1-4 years	N/A	1-4 years	4		Physicians	Primary Care and Behavioral Health	None	None
124	Texas Conrad 30 J-1 Visa Waiver Program	https://www.dshs.texas.gov/chpr/j1info.shtm	3	J-1 Visa Waiver	Recruit	Texas	N/A	N/A	3 years	4		Physicians	Primary care physicians, psychiatrists, and sub-specialty trained physicians	3000	None
125	Utah Conrad State 30 J-1 Visa Waiver Program	https://ruralhealth.health.utah.gov/workforce-development/primary-care-office-pco/j-1-visa-waivers/	3	J-1 Visa Waiver	Recruit	Utah	N/A	N/A	3 years	4		Physicians	Primary care, including family practice, obstetrics, gynecology, internal medicine, pediatrics, and psychiatry.	None	None
126	Vermont J-1 Visa Waiver Program	https://www.healthvermont.gov/systems/health-professionals/j1-visa	3	J-1 Visa Waiver	Recruit	Vermont	N/A	N/A	3 years	4		Physicians	Primary care physicians, psychiatrists, and sub-specialty trained physicians	None	None
127	Virginia Conrad 30 J-1 Visa Waiver Program	https://www.ruralhealthinfo.org/funding/3434	3	J-1 Visa Waiver	Recruit	Virginia	N/A	N/A	3 years	4		Physicians	Primary care, internal medicine, and psychiatrists	None	None
128	Washington J-1 Visa Waiver Program	https://doh.wa.gov/public-health-healthcare-providers/rural-health/workforce-recruitment-and-retention	3	J-1 Visa Waiver	Recruit	Washington	N/A	N/A	3 years	4		Physicians	Primary care, psychiatrists, and specialty trained physicians	None	None
129	West Virginia Conrad 30 J-1 Visa Program	https://www.3rnet.org/locations/west-virginia	3	J-1 Visa Waiver	Recruit	West Virginia	N/A	N/A	3 years	4		Physicians	Primary care physicians, psychiatrists, and sub-specialty trained physicians	None	None
130	West Virginia Rural Health Service Program	https://ruralhealth.marshall.edu/initiatives/rural-medical-education/	5	Scholarship	Recruit	West Virginia	1-2 years	N/A	1-2 years	3		Physicians	None	None	None
131	Wisconsin Conrad 30 J-1 Visa Waiver Program	https://www.dhs.wisconsin.gov/primarycare/j-1visa/index.htm	3	J-1 Visa Waiver	Recruit	Wisconsin	N/A	N/A	3 years	4		Physicians	Primary care physicians, psychiatrists, and sub-specialty trained physicians	None	None
132	Wyoming J-1 Conrad 30 Visa Waiver Program	https://health.wyo.gov/publichealth/rural/officeofruralhealth/primary-care-office/	3	J-1 Visa Waiver	Recruit	Wyoming	N/A	N/A	3 years	4		Physicians	Primary care physicians, psychiatrists, and sub-specialty trained physicians	None	None
133	Alabama Board of Medical Scholarship Awards	https://www.bmsa.alabama.gov/	4	Loan Repayment Assistance	Recruit	Alabama	1-6 years	N/A	1-6 years	3		Physicians	None	None	None
134	Alaska Health Care Professionals Workforce Enhancement Program (SHARP – 3)	https://health.alaska.gov/dph/Emergency/Pages/healthcare/sharp/default.aspx	4	Loan Repayment Assistance	Recruit	Alaska	minimum 3 years	N/A	minimum 3 years	7		Healthcare Professionals	None	None	None
135	Alaska Supporting Health Care Access through Loan Repayment (SHARP I)	https://health.alaska.gov/dph/Emergency/Pages/healthcare/sharp/default.aspx	4	Loan Repayment Assistance	Recruit	Alaska	2 years	N/A	2 years	8		Healthcare Professionals	Primary care and psychiatrists	None	None
136	Arizona Primary Care Provider Loan Repayment Programs	https://www.azdhs.gov/prevention/health-systems-development/workforce-programs/loan-repayment/index.php#loan-repayment-application-apply	4	Loan Repayment Assistance	Recruit	Arizona	minimum 2 years	N/A	minimum 2 years	7		Healthcare Professionals	Family medicine, pediatrics, obstetrics, internal medicine, geriatrics, psychiatry	None	None
137	California County Medical Services Program Loan Repayment Program	https://hcai.ca.gov/loans-scholarships-grants/loan-repayment/cmsplrp/	4	Loan Repayment Assistance	Recruit	California	2 years	N/A	2 years	7		Healthcare Professionals	Family medicine, internal medicine, psychiatrists, ob/gyn	None	None
138	California State Loan Repayment Program	https://hcai.ca.gov/loans-scholarships-grants/loan-repayment/slrp/	4	Loan Repayment Assistance	Recruit	California	minimum 2 years	N/A	minimum 2 years	7		Healthcare Professionals	Family medicine, internal medicine, pediatrics, gerontology, psychiatry, ob/gyn	None	None
139	Colorado Rural Essential Access Provider (REAP) Loan Repayment Program	https://cdphe.colorado.gov/prevention-and-wellness/health-access/health-professional-loan-repayment/rural-essential-access	4	Loan Repayment Assistance	Recruit	Colorado	2 years	N/A	2 years	8		Healthcare Professionals	Family medicine, geriatrics, internal medicine, psychiatry or child psychiatry, pediatrics, ob/gyn	None	None
140	Delaware State Loan Repayment Program (SLRP)	https://dhss.delaware.gov/dhss/dhcc/slrp.html	4	Loan Repayment Assistance	Recruit	Delaware	2-4 years	N/A	2-4 years	7		Healthcare Professionals	None	None	None
141	Doctors Across New York Physician Loan Repayment and Physician Practice Support Programs	https://www.health.ny.gov/professionals/doctors/graduate_medical_education/doctors_across_ny/	4	Loan Repayment Assistance	Recruit	New York	3 years	N/A	3 years	7		Physicians	None	None	None
142	Georgia Physician Loan Repayment Program (GPLRP)	https://healthcareworkforce.georgia.gov/loan-repayment-scholarship-programs/loan-repayment-programs	4	Loan Repayment Assistance	Recruit	Georgia	1-4 years	N/A	1-4 years	7		Physicians	Family medicine, internal medicine, pediatrics, ob/gyn, geriatrics, psychiatry	None	None
143	Georgia Physicians for Rural Areas Assistance Program (PRAA)	https://healthcareworkforce.georgia.gov/loan-repayment-scholarship-programs/loan-repayment-programs	4	Loan Repayment Assistance	Recruit	Georgia	1-4 years	N/A	1-4 years	7		Physicians	None	None	None
144	Hawaii State Loan Repayment Program	https://www.ahec.hawaii.edu/physician-recruiter/resources-physicians/loan-repayment/	4	Loan Repayment Assistance	Recruit	Hawaii	minimum 2 years	N/A	minimum 2 years	7		Healthcare Professionals	None	None	None
145	Idaho Rural Physician Incentive Program (RPIP)	https://healthandwelfare.idaho.gov/providers/rural-health-and-underserved-areas/loan-repayment-and-grants	4	Loan Repayment Assistance	Recruit	Idaho	2-4 years	N/A	2-4 years	7		Physicians	Family medicine; General internal medicine; General pediatrics; May Include: Obstetrics and gynecology; General psychiatry; General surgery; Emergency medicine	None	None
146	Illinois National Health Service Corps State Loan Repayment Program	https://dph.illinois.gov/topics-services/life-stages-populations/rural-underserved-populations/slrp	4	Loan Repayment Assistance	Recruit	Illinois	2-4 years	N/A	2-4 years	7		Physicians	Primary care physicians: Family practice, Internal medicine, General pediatrics, Obstetrics and gynecology	None	None
147	Illinois Underserved Physician Workforce (UPW) Loan Repayment Program	https://idph.illinois.gov/nespmis/SLRPInformation/Show-UPWInformation.aspx?SLRPInformation=fCGoRaZESmAQhF2OCG%2fWYQ%3d%3d	4	Loan Repayment Assistance	Recruit	Illinois	2-4 years	N/A	2-4 years	7		Physicians	General internist, family practice physician, general pediatrician, internal medicine, obstetrics and gynecology, general surgeon, or emergency medicine physician	None	None
148	Illinois Veterans' Home Medical Provider Loan Repayment Program	https://www.isac.org/students/after-college/forgiveness-programs/veterans-home-nurse-loan-repayment-program.html	4	Loan Repayment Assistance	Recruit	Illinois	1-4 years	N/A	1-4 years	7		Physicians	None	None	None
149	Indian Health Service Loan Repayment Program	https://www.ihs.gov/loanrepayment/	4	Loan Repayment Assistance	Recruit	Nationwide	minimum 2 years	N/A	minimum 2 years	7		Healthcare Professionals	None	None	None
150	Iowa Health Professional Recruitment Program (HPRP)	https://iowacollegeaid.gov/HealthProfessionalRecruitmentProgram	4	Loan Repayment Assistance	Recruit	Iowa	4 years	N/A	4 years	2		Healthcare Professionals	None	None	None
151	Iowa Primary Care Provider Loan Repayment Program	https://iowagrants.gov/insideLinkOpps.jsp?documentPk=1649691761654	4	Loan Repayment Assistance	Recruit	Iowa	2 years	N/A	2 years	7		Healthcare Professionals	Family medicine, internal medicine, pediatrics, ob/gyn, geriatrics, psychiatry	None	None
152	Kansas Bridging Plan	https://www.kumc.edu/community-engagement/our-divisions/rural-health/programs-and-services/kansas-bridging-plan.html	4	Loan Repayment Assistance	Recruit	Kansas	3 years	N/A	3 years	4		Physicians	Family medicine, internal medicine, pediatrics, medicine- pediatrics, emergency medicine, geriatrics, ob/gyn, child psychiatry, medicine-psychiatry	None	None
153	Kansas State Loan Repayment Program	https://www.kdhe.ks.gov/296/Kansas-State-Loan-Repayment-Program-SLRP	4	Loan Repayment Assistance	Recruit	Kansas	2-4 years	N/A	2-4 years	7		Healthcare Professionals	Primary care and mental health	None	None
154	Kentucky State Loan Repayment Program	https://medicine.uky.edu/centers/ruralhealth/state-loan-repayment-program	4	Loan Repayment Assistance	Recruit	Kentucky	2 years	N/A	2 years	7		Healthcare Professionals	Family medicine, internal medicine, pediatrics, geriatrics, ob/gyn	None	None
155	Louisiana State Loan Repayment Program	https://wellaheadla.com/healthcare-access/louisiana-primary-care-office/state-loan-repayment-program/	4	Loan Repayment Assistance	Recruit	Louisiana	3-5 years	N/A	3-5 years	7		Healthcare Professionals	Family medicine, internal medicine, pediatrics, geriatrics, ob/gyn, psychiatry	None	None
156	Maryland State Loan Repayment Program (SLRP) and Maryland Loan Assistance Repayment Program (MLARP)	https://health.maryland.gov/pophealth/Pages/State-Loan-Repayment-Program.aspx	4	Loan Repayment Assistance	Recruit	Maryland	2-4 years	N/A	2-4 years	4	7	Healthcare Professionals	Family Practice, Internal Medicine, Pediatrics, Geriatrics, Obstetrics and Gynecology, Psychiatry; Adult, Family, Geriatric, Psychiatry, Mental Health, Women’s Health	None	None
157	Massachusetts State Loan Repayment Program	https://massleague.org/Programs/WorkforceDevelopment/MLRP.php	4	Loan Repayment Assistance	Recruit	Massachusetts	2 years	N/A	2 years	7		Healthcare Professionals	Family medicine, internal medicine, pediatrics, geriatrics, ob/gyn	None	None
158	Michigan State Loan Repayment Program (MSLRP)	https://www.michigan.gov/mdhhs/doing-business/providers/slrp	4	Loan Repayment Assistance	Recruit	Michigan	2-8 years	N/A	2-8 years	7		Healthcare Professionals	Internal medicine, ob/gyn, pediatrics, geriatrics	None	None
159	Minnesota Rural Physician Loan Forgiveness Program	https://www.health.state.mn.us/facilities/ruralhealth/funding/loans/ruralphys.html	4	Loan Repayment Assistance	Recruit	Minnesota	3-4 years	N/A	3-4 years	7		Physicians	Family medicine, internal medicine, pediatrics, geriatrics, ob/gyn, psychiatry	None	None
160	Minnesota State Loan Repayment Program	https://www.health.state.mn.us/facilities/ruralhealth/funding/repayment/index.html	4	Loan Repayment Assistance	Recruit	Minnesota	2 years	N/A	2 years	7		Healthcare Professionals	Family medicine, internal medicine, pediatrics, geriatrics, ob/gyn	None	None
161	Missouri Health Professional Student Loan Repayment Program	https://health.mo.gov/living/families/primarycare/loanrepayment/slrp.php	4	Loan Repayment Assistance	Recruit	Missouri	2 years	N/A	2 years	7		Healthcare Professionals	Family medicine, internal medicine, pediatrics, geriatrics, ob/gyn	None	None
162	Montana Rural Physician Incentive Program (MRPIP)	https://mus.edu/Prepare/Pay/Loans/MRPIP.html	4	Loan Repayment Assistance	Recruit	Montana	1-5 years	N/A	1-5 years	7		Physicians	None	None	None
163	Montana State Loan Repayment Program	https://dphhs.mt.gov/ecfsd/primarycare/SLRP	4	Loan Repayment Assistance	Recruit	Montana	2 years	N/A	2 years	7		Healthcare Professionals	Family medicine, internal medicine, pediatrics, geriatrics, ob/gyn, psychiatry	None	None
164	National Health Service Corps Loan Repayment Program	https://nhsc.hrsa.gov/loan-repayment/nhsc-loan-repayment-program	4	Loan Repayment Assistance	Recruit	Nationwide and U.S. Territories	2 years	N/A	2 years	7		Healthcare Professionals	Family medicine, internal medicine, pediatrics, geriatrics, ob/gyn	None	None
165	National Health Service Corps Students to Service Loan Repayment Program	https://nhsc.hrsa.gov/loan-repayment/nhsc-students-to-service-loan-repayment-program	4	Loan Repayment Assistance	Recruit	Nationwide and U.S. Territories	3 years	N/A	3 years	3		Healthcare Professionals	Family medicine, internal medicine, pediatrics, geriatrics, ob/gyn, psychiatry	None	None
166	Nebraska Loan Repayment Program for Rural Health Professionals	https://gis.ne.gov/portal/apps/experiencebuilder/experience/?id=e3bbcc604b72448582d83843cf7eb494	4	Loan Repayment Assistance	Recruit	Nebraska	2-4 years	N/A	2-4 years	4		Healthcare Professionals	Family Medicine, Internal Medicine, General Pediatrics, OBGYN, General Srugery	None	None
167	Nevada Health Service Corps	https://med.unr.edu/statewide/programs/nevada-state-office-of-rural-health/nevada-health-service-corps	4	Loan Repayment Assistance	Recruit	Nevada	2 years	N/A	2 years	7		Healthcare Professionals	None	None	None
168	New Hampshire State Loan Repayment Program	https://www.dhhs.nh.gov/programs-services/health-care/rural-health-primary-care/state-loan-repayment-program-slrp	4	Loan Repayment Assistance	Recruit	New Hampshire	2-3 years	N/A	2-3 years	7		Healthcare Professionals	None	None	None
169	New Mexico Health Professional Loan Repayment Program	https://hed.state.nm.us/financial-aid/loan-repayment-programs/health-professional	4	Loan Repayment Assistance	Recruit	New Mexico	minimum 2 years	N/A	minimum 2 years	7		Healthcare Professionals	None	None	None
170	New Mexico Medical Loan for Service Program	https://hed.state.nm.us/financial-aid/loan-service-programs/medical	4	Loan Repayment Assistance	Recruit	New Mexico	1-4 years	N/A	1-4 years	3		Physicians	None	None	None
171	NHSC Rural Community Loan Repayment Program	https://nhsc.hrsa.gov/loan-repayment/nhsc-rural-community-loan-repayment-program	4	Loan Repayment Assistance	Recruit	Nationwide and U.S. Territories	3 years	N/A	3 years	7		Healthcare Professionals	None	None	None
172	NHSC Substance Use Disorder (SUD) Workforce Loan Repayment Program	https://nhsc.hrsa.gov/loan-repayment/nhsc-sud-workforce-loan-repayment-program	4	Loan Repayment Assistance	Recruit	Nationwide and U.S. Territories	3 years	N/A	3 years	7		Healthcare Professionals	None	None	None
173	North Carolina Community Practitioner Program	https://ncmedsoc.org/healthync/community-practitioner-program/	4	Loan Repayment Assistance	Recruit	North Carolina	5 years	N/A	5 years	7		Healthcare Professionals	Family medicine, internal medicine, pediatrics, ob/gyn, general surgery, psychiatry	None	None
174	North Dakota Federal State Loan Repayment Program (SLRP)	https://www.health.nd.gov/nd-communities/primary-care-office/federal-state-loan-repayment-slrp	4	Loan Repayment Assistance	Recruit	North Dakota	2 years	N/A	2 years	7		Healthcare Professionals	Family medicine, internal medicine, pediatrics, geriatrics, ob/gyn	None	None
175	North Dakota Health Care Professional Student Loan Repayment	https://www.health.nd.gov/nd-communities/primary-care-office/nd-healthcare-professional-loan-repayment-program	4	Loan Repayment Assistance	Recruit	North Dakota	1-5 years	N/A	1-5 years	7		Healthcare Professionals	Family Medicine, Internal Medicine, Pediatrician, Obstetrics & Gynecology​	None	None
176	Ohio Physician Loan Repayment Program	https://odh.ohio.gov/know-our-programs/primary-care-office/workforce-programs	4	Loan Repayment Assistance	Recruit	Ohio	2-4 years	N/A	2-4 years	4	7	Physicians	Family Practice; General Internal Medicine; Internal Medicine/Pediatrics; General Pediatrics; Adolescent Medicine; Obstetrics and Gynecology; Geriatrics; Psychiatry (General, Child and Adolescent, Geriatric)	None	None
177	Oklahoma Physician Loan Repayment Program	https://oklahoma.gov/pmtc/physician-programs/physician-loan-repayment-program.html	4	Loan Repayment Assistance	Recruit	Oklahoma	1-5 years	N/A	1-5 years	7		Physicians	Primary care includes family medicine, geriatrics, general internal medicine, general pediatrics, obstetrics/gynecology or emergency medicine. (general surgery pending)	None	None
178	Oklahoma Physician/Community Match Program	https://oklahoma.gov/pmtc/physician-programs/physician-community-match-program.html	4	Loan Repayment Assistance	Recruit	Oklahoma	2-3 years	N/A	2-3 years	7		Physicians	Primary Care	None	None
179	Oregon Health Care Provider Loan Repayment Program	https://www.ohsu.edu/oregon-office-of-rural-health/oregon-health-care-provider-loan-repayment	4	Loan Repayment Assistance	Recruit	Oregon	minimum 3 years	N/A	minimum 3 years	7		Healthcare Professionals	Family medicine, general practice, internal medicine, pediatrics, geriatrics, ob/gyn, psychiatry	None	None
180	Oregon Partnership State Loan Repayment Program	https://www.ohsu.edu/oregon-office-of-rural-health/oregon-partnership-state-loan-repayment-program-slrp	4	Loan Repayment Assistance	Recruit	Oregon	2-4 years	N/A	2-4 years	7		Healthcare Professionals	Family medicine, internal medicine, pediatrics, geriatrics, ob/gyn, psychiatry	None	None
181	Oregon Primary Care Loan Forgiveness Program	https://www.ohsu.edu/oregon-office-of-rural-health/primary-care-loan-forgiveness-pclf	4	Loan Repayment Assistance	Recruit	Oregon	minimum 1 year	N/A	minimum 1 year	3		Healthcare Professionals	Family medicine, internal medicine, pediatrics, ob/gyn, general surgery, psychiatry, gerontology	None	None
182	Pennsylvania Primary Care Loan Repayment Program	https://www.health.pa.gov/topics/Health-Planning/Pages/Loan-Repayment.aspx	4	Loan Repayment Assistance	Recruit	Pennsylvania	2 years	N/A	2 years	7		Healthcare Professionals	Family medicine, internal medicine, pediatrics, geriatrics, ob/gyn, psychiatry	None	None
183	Primary Care Resource Initiative for Missouri (PRIMO) Student Loan Program	https://health.mo.gov/living/families/primarycare/primo/	4	Loan Repayment Assistance	Recruit	Missouri	1-6 years	N/A	1-6 years	3		Healthcare Professionals	None	None	None
184	Rhode Island Health Professional Loan Repayment Program	https://health.ri.gov/programs/detail.php?pgm_id=179	4	Loan Repayment Assistance	Recruit	Rhode Island	2 years	N/A	2 years	7		Healthcare Professionals	Family medicine, internal medicine, pediatrics, geriatrics, ob/gyn, psychiatry	None	None
185	Rural Iowa Primary Care Loan Repayment Program	https://iowacollegeaid.gov/RuralIowaPrimaryCareLoanRepaymentProgram	4	Loan Repayment Assistance	Recruit	Iowa	1-5 years	N/A	1-5 years	3		Physicians	None	None	None
186	Steven M. Thompson Physician Corps Loan Repayment Program	https://hcai.ca.gov/loans-scholarships-grants/loan-repayment/stlrp/	4	Loan Repayment Assistance	Recruit	California	3-9 years	N/A	3-9 years	7		Physicians and Surgeons	None	None	None
187	Substance Use Disorder Treatment and Recovery Loan Repayment Program (STAR LRP)	https://bhw.hrsa.gov/funding/apply-loan-repayment/star-lrp	4	Loan Repayment Assistance	Recruit	Nationwide	6 years	N/A	6 years	7		Healthcare Professionals	None	None	None
188	Utah Rural Physician Loan Repayment Program	https://ruralhealth.health.utah.gov/workforce-development/rural-physician-loan-repayment-program-rplrp/	4	Loan Repayment Assistance	Recruit	Utah	2-3 years	N/A	2-3 years	7		Physicians	None	None	None
189	Vermont Educational Loan Repayment Program for Physicians, Nurse Practitioners, and Physician Assistants	http://www.med.uvm.edu/ahec/forms/educational-loan-repayment	4	Loan Repayment Assistance	Recruit	Vermont	1-2 years	N/A	1-2 years	7		Healthcare Professionals	Primary care: Family medicine; Pediatrics; Geriatrics, Internal medicine; Obstetrics/gynecology; Psychiatry	None	None
190	Virginia State Loan Repayment Program	https://www.vdh.virginia.gov/health-equity/virginia-loan-repayment-programs-2/	4	Loan Repayment Assistance	Recruit	Virginia	2-4 years	N/A	2-4 years	7		Healthcare Professionals	Primary Care: Pediatrics, Geriatrics, Psychiatry, Family or Internal Medicine and Women’s Health	None	None
191	Washington Health Corps Loan Repayment Program	https://wsac.wa.gov/washington-health-corps	4	Loan Repayment Assistance	Recruit	Washington	minimum 3 years	N/A	minimum 3 years	7		Healthcare Professionals	None	None	None
192	West Virginia Health Sciences Service Program	https://www.collegeforwv.com/programs/health-sciences-service-program/	4	Loan Repayment Assistance	Recruit	West Virginia	2-4 years	N/A	2-4 years	3		Healthcare Professionals	Primary Care: family medicine, internal medicine/pediatrics, ob/gyn, preventative medicine, and psychiatry; Emergency medicine	None	None
193	West Virginia State Loan Repayment Program	https://dhhr.wv.gov/ruralhealth/repayment/Pages/default.aspx	4	Loan Repayment Assistance	Recruit	West Virginia	2-4 years	N/A	2-4 years	7		Healthcare Professionals	Primary Care	None	None
194	West Virginia Rcruitment and Retention Community Project	https://dhhr.wv.gov/ruralhealth/repayment/Pages/RRCP-Program-Details.aspx	4	Loan Repayment Assistance	Recruit	West Virginia	1-4 years	N/A	1-4 years	7		Healthcare Professionals	Primary care physicians, including internal medicine, pediatrics, family practice, obstetrics/gynecology, and psychiatry.	None	None
195	Wisconsin Health Professions Loan Assistance Program (HPLAP)	https://worh.org/resources/for-the-workforce/loan-repayment/	4	Loan Repayment Assistance	Recruit	Wisconsin	3 years	N/A	3 years	7		Healthcare Professionals	Family medicine, internal medicine, pediatrics, ob/gyn, psychiatry	None	None
196	Maine Health Professions Loan Program	https://www.famemaine.com/affording-education/pay-for-school/borrowing-student-loans/student-loan-programs/health-professions/	4	Loan Repayment Assistance	Recruit	Maine	1-4 years	N/A	1-4 years	3		Healthcare Professionals	None	None	None
197	Rural Illinois Medical Student Assistance Program (RIMSAP)	http://www.rimsap.com/	4	Loan Repayment Assistance	Recruit	Illinois	1-5 years	N/A	1-5 years	2		Healthcare Professionals	Primary Care and Family Medicine	None	None
198	AlohaCare Scholarship	https://www.alohacare.org/	5	Scholarship	Recruit	Hawaii	1 time payment	N/A	None	2	3	Healthcare Professionals	None	None	None
199	Appalachian Health Career Scholarships	https://cedik.ca.uky.edu/app-health-scholarship	5	Scholarship	Recruit	Kentucky	1 year	N/A	None	3		Healthcare Professionals	None	None	None
200	Arkansas Rural Health Scholarship	https://www.littlerockcosmeticsurgery.com/arkansas-rural-health-scholarship/	5	Scholarship	Recruit	Arkansas	1 time payment	N/A	None	2	3	Healthcare Professionals	None	None	None
201	Arkansas Rural Practice Scholarship program	https://medicine.uams.edu/admissions/rural-practice-programs/scholarship/	4	Loan Repayment Assistance	Recruit	Arkansas	4 years	N/A	4 years	3		Physicians	Family medicine; General internal medicine; General/internal Pediatrics; General obstetrics/gynecology; General surgery; Emergency medicine; Geriatrics	None	None
202	Delores and Charles Baker Scholarship	https://nmfonline.org/scholarships-programs/scholarships-and-awards/	5	Scholarship	Recruit	Nationwide	1 time payment	N/A	None	3		Physicians	None	None	None
203	Doctors for Maine's Future Scholarship	https://www.famemaine.com/affording-education/pay-for-school/maine-grant-tuition-programs/doctors-for-maines-future-scholarship/	5	Scholarship	Recruit	Maine	1-4 years	N/A	None	3	4	Physicians	None	None	None
204	Illinois Podiatric Medicine Scholarship	https://dph.illinois.gov/topics-services/life-stages-populations/rural-underserved-populations/podiatric-medicine-scholarship-program	5	Scholarship	Recruit	Illinois	1-4 years	N/A	1-4 years	3		Physicians	Podiatric Medicine	None	None
205	Indian Health Service Health Professions Scholarship Program	https://www.ihs.gov/scholarship/scholarships/	5	Scholarship	Recruit	Nationwide	1-4 years	N/A	1-4 years	2	3	Healthcare Professionals	None	None	None
206	Indian Health Service Pre-Graduate Scholarship Program	https://www.ihs.gov/scholarship/scholarships/	5	Scholarship	Recruit	Nationwide	1-4 years	N/A	None	2		Pre-health professions	None	None	None
207	Indiana Primary Care Scholarship Program	https://md.mednet.iu.edu/support-services/financial-aid/service-connected-scholarships/	5	Scholarship	Recruit	Indiana	4 years	N/A	4 years	3		Physicians	Family practice; General internal medicine; General pediatrics; Combined internal medicine and pediatrics (med-peds)	None	None
208	Indiana Rural Health Baccalaureate/Medical Degree Scholarship Program	https://www.indstate.edu/scholarships/freshman/rural	5	Scholarship	Recruit	Indiana	1-4 years	N/A	None	1		Physicians	None	None	None
209	Insuring Rural Communities in Missouri and Illinois Scholarship	https://stlouisgraduates.academicworks.com/opportunities/4436	5	Scholarship	Recruit	Illinois and Missouri	1-5 years	N/A	None	2		Healthcare and non-healthcare	None	None	None
210	Iowa Farm Bureau Rural Medicine Scholarship for M4 Students and R3 Residents	https://iaafp.org/scholarships/	5	Scholarship	Recruit	Iowa	1 time payment	N/A	None	2	3	Physicians	None	None	None
211	Johns Hopkins Center for American Indian Health Scholarship	https://caih.jhu.edu/training/online-applications-for-scholarships/	5	Scholarship	Retain	Nationwide	1 time payment	5 days	None	8		Healthcare Professionals	None	None	None
212	Kansas Osteopathic Medicine Service Scholarship	https://www.kansasregents.org/students/student_financial_aid/scholarships_and_grants	5	Scholarship	Recruit	Kansas	1-4 years	N/A	1-4 years	3		Physicians	Family medicine, Family practice, internal medicine, pediatrics, geriatrics, ob/gyn, psychiatry, emergency medicine	None	None
213	Mississippi Rural Physicians Scholarship Program	https://www.umc.edu/Office%20of%20Academic%20Affairs/For-Students/Academic%20Outreach%20Programs/Mississippi%20Rural%20Physicians%20Scholarship%20Program/Mississippi%20Rural%20Physicians%20Scholarship%20Program.html	5	Scholarship	Recruit	Mississippi	4 years	N/A	4 years	3		Physicians	Family medicine, internal medicine, ob/gyn	None	None
214	National Health Service Corps Scholarship Program	https://nhsc.hrsa.gov/scholarships/how-to-apply	5	Scholarship	Recruit	Nationwide and U.S. Territories	1-4 years	N/A	2-4 years	3		Healthcare Professionals	Primary Care	None	None
215	Native Hawaiian Health Scholarship Program	http://www.papaolalokahi.org/native-hawaiian-programs/scholarship-program.html	5	Scholarship	Recruit	Hawaii	1-4 years	N/A	2 years	3		Healthcare Professionals	None	None	None
216	New Mexico Health Service Corps Stipend Program	https://www.nmhealth.org/about/phd/pchb/oprh/nmhsc/	5	Scholarship	Recruit	New Mexico	1 time payment	N/A	2 years	3	4	Healthcare Professionals	None	None	None
217	North Dakota RuralMed Program	https://med.und.edu/student-affairs-admissions/ruralmed.html	4	Loan Repayment Assistance	Recruit	North Dakota	4 years	N/A	5 years	3		Physicians	Family Medicine, internal medicine, general surgery	None	None
218	Oklahoma 3 + 1 Program	https://medicine.okstate.edu/com/admissions/three-one-program.html	5	Scholarship	Recruit	Oklahoma	N/A	7 years	N/A	2		Physicians	Osteopathic	None	None
219	Oklahoma Family Practice Resident Rural Scholarship Program	https://oklahoma.gov/hwtc/physician-programs/family-practice-resident-rural-scholarship-program.html	4	Loan Repayment Assistance	Recruit	Oklahoma	1-3 years	N/A	1-3 years	3		Physicians	Famiy medicine or family practice	None	None
220	University of Nebraska Kearney Health Opportunities Program (KHOP)	https://www.unk.edu/academics/health_sciences/scholarshipprograms.php	5	Scholarship	Recruit	Nebraska	4 years	N/A	None	1		Healthcare Professionals	None	None	None
221	West Virginia Family Medicine Rural Scholars Program	https://medicine.hsc.wvu.edu/fammed/students/rural-scholars-program/	5	Scholarship	Recruit	West Virginia	1 year	N/A	1 year	3		Physicians	Family Medicine	None	None
222	Wisconsin Health Services Scholarship Program	https://heab.state.wi.us/features/hssp.html	5	Scholarship	Recruit	Wisconsin	1-4 years	N/A	1-4 years	3		Healthcare Professionals	Primary Care	None	None
223	Rural Medical Scholars Program	Wheat JR, Leeper JD, Murphy S, Brandon JE, Jackson JR. Educating Physicians for Rural America: Validating Successes and Identifying Remaining Challenges With the Rural Medical Scholars Program. J Rural Health. 2018 Feb;34 Suppl 1:s65-s74. doi: 10.1111/jrh.12236. Epub 2017 Mar 20. PMID: 28318061.	1	Education Program	Recruit	Alabama	N/A	5 years	N/A	1		Physicians	Primary Care	N/A	N/A
224	Service Scholarship Program	Vestal A, Panagakos F, Haggerty T, Sheppard AB. Longitudinal assessment of a Dental and Medical Student Service program in Appalachia: Successes and lessons learned. J Public Health Dent. 2022 Jan;82(1):113-117. doi: 10.1111/jphd.12454. Epub 2021 Apr 13. PMID: 33851418.	5	Scholarship	Recruit	West Virginia	1-4 years	N/A	1-4 years	3		Healthcare Professionals	Primary Care	N/A	N/A
225	Fully Integrated Readiness for Service Training (FIRST)	Coe CL, Baker HM, Byerley JS, Page CP. Fully Integrated Readiness for Service Training (FIRST): An Accelerated Medical Training Program for Rural and Underserved North Carolina. Acad Med. 2021 Oct 1;96(10):1436-1440. doi: 10.1097/ACM.0000000000003946. PMID: 33538484.	1	Education Program	Both	North Carolina	N/A	3 years	3 years	3		Physicians	Primary Care	N/A	N/A
226	Upper Peninsula Rural Physician Program	Wendling AL, Phillips J, Short W, Fahey C, Mavis B. Thirty Years Training Rural Physicians: Outcomes From the Michigan State University College of Human Medicine Rural Physician Program. Acad Med. 2016 Jan;91(1):113-9. doi: 10.1097/ACM.0000000000000885. PMID: 26332428.	1	Education Program	Recruit	Michigan	N/A	4 years	N/A	3		Physicians	Primary Care	N/A	N/A
227	Critical Access Hospital Recruitment Program	Hyder SS, Amundson M. Hospital Medicine and Fellowship Program in Rural North Dakota - A Multifaceted Success Story. WMJ. 2017 Nov;116(4):218-220. PMID: 29323810.	1	Fellowship	Recruit	North Dakota	N/A	2 years	N/A	7		Physicians	Hospitalists	N/A	N/A
228	Health Professional Scholarship Program for Physicians and Dentists	Albanese AP, Bope ET, Sanders KM, Bowman M. The VA MISSION Act of 2018: A Potential Game Changer for Rural GME Expansion and Veteran Health Care. J Rural Health. 2020 Jan;36(1):133-136. doi: 10.1111/jrh.12360. Epub 2019 Mar 8. PMID: 30849197; PMCID: PMC6973037.	5	Scholarship	Recruit	Nationwide	2-4 years	N/A	1.5-6 years	3		Healthcare Professionals	None	N/A	N/A
229	Veterans Healing Veterans Medical Access and Scholarship Program	Albanese AP, Bope ET, Sanders KM, Bowman M. The VA MISSION Act of 2018: A Potential Game Changer for Rural GME Expansion and Veteran Health Care. J Rural Health. 2020 Jan;36(1):133-136. doi: 10.1111/jrh.12360. Epub 2019 Mar 8. PMID: 30849197; PMCID: PMC6973037.	5	Scholarship	Recruit	Nationwide	4 years	N/A	4 years	3		Physicians	None	N/A	N/A
230	Veterans Healing Veterans Medical Access and Scholarship Program	Albanese AP, Bope ET, Sanders KM, Bowman M. The VA MISSION Act of 2018: A Potential Game Changer for Rural GME Expansion and Veteran Health Care. J Rural Health. 2020 Jan;36(1):133-136. doi: 10.1111/jrh.12360. Epub 2019 Mar 8. PMID: 30849197; PMCID: PMC6973037.	4	Loan Repayment Assistance	Recruit	Nationwide	1-4 years	N/A	N/A	4		Physicians	None	N/A	N/A
231	Wisconsin Academy for Rural Medicine	Bruksch-Meck K, Crouse B, Quinn G, McCart L, Traxler K. Graduate Medical Education Initiatives to Develop the Physician Workforce in Rural Wisconsin. WMJ. 2018 Dec;117(5):201-207. PMID: 30674096.	1	Education Program	Recruit	Wisconsin	N/A	4 years	N/A	3		Physicians	None	N/A	N/A	I need to look into more to recode
232	Hawaii Rural Health Program (HRHP)	Anderson CM, McAllaster SA, Yoneoka GM, Thorne TJ, NaPier EM, Tse CE, Rock ACR, Russell CR, Lee GA, McCue WP, Omori JSM. Hawai'i Rural Health Program: Shaping the Next Generation of Rural Doctors. Hawaii J Health Soc Welf. 2022 Apr;81(4 Suppl 2):20-23. PMID: 35495068; PMCID: PMC9036451.	1	Educational Experience	Recruit	Hawaii	12 weeks	12 weeks	N/A	3		Physicians	None	N/A	N/A
233	Brody School of Medicine	Terregino CA, Byerley J, Henderson DD, Friedman E, Elks ML, Kirstein IJ, Leep-Hunderfund AN, Fancher TL. Cultivating the physician workforce: Recruiting, training, and retaining physicians to meet the needs of the population. Med Teach. 2021 Jul;43(sup2):S39-S48. doi: 10.1080/0142159X.2021.1935832. PMID: 34291716.	1	Education Program	Recruit	North Carolina	N/A	4 years	N/A	3		Physicians	Primary Care	N/A	N/A
234	Sophie Davis Biomedical Education Program	Terregino CA, Byerley J, Henderson DD, Friedman E, Elks ML, Kirstein IJ, Leep-Hunderfund AN, Fancher TL. Cultivating the physician workforce: Recruiting, training, and retaining physicians to meet the needs of the population. Med Teach. 2021 Jul;43(sup2):S39-S48. doi: 10.1080/0142159X.2021.1935832. PMID: 34291716.	1	Education Program	Recruit	New York	N/A	7 years	N/A	1		Physicians	Primary Care	N/A	N/A
235	Morehouse School of Medicine	Terregino CA, Byerley J, Henderson DD, Friedman E, Elks ML, Kirstein IJ, Leep-Hunderfund AN, Fancher TL. Cultivating the physician workforce: Recruiting, training, and retaining physicians to meet the needs of the population. Med Teach. 2021 Jul;43(sup2):S39-S48. doi: 10.1080/0142159X.2021.1935832. PMID: 34291716.	1	Education Program	Recruit	Georgia	N/A	4 years	N/A	3		Physicians	Primary Care	N/A	N/A
236	Ohio University Hertigae College of Osteopathic Medicine	Terregino CA, Byerley J, Henderson DD, Friedman E, Elks ML, Kirstein IJ, Leep-Hunderfund AN, Fancher TL. Cultivating the physician workforce: Recruiting, training, and retaining physicians to meet the needs of the population. Med Teach. 2021 Jul;43(sup2):S39-S48. doi: 10.1080/0142159X.2021.1935832. PMID: 34291716.	1	Education Program	Recruit	Ohio	N/A	4 years	N/A	3		Physicians	Primary Care	N/A	N/A
237	University of California Davis School of Medicine	Terregino CA, Byerley J, Henderson DD, Friedman E, Elks ML, Kirstein IJ, Leep-Hunderfund AN, Fancher TL. Cultivating the physician workforce: Recruiting, training, and retaining physicians to meet the needs of the population. Med Teach. 2021 Jul;43(sup2):S39-S48. doi: 10.1080/0142159X.2021.1935832. PMID: 34291716.	1	Education Program	Recruit	California	N/A	6 years	N/A	2		Physicians	Primary Care	N/A	N/A
238	Rural Health Scholars Program	Wheat JR, Leeper JD. Pipeline Programs Can Support Reforms in Medical Education: A Cohort Study of Alabama's Rural Health Leaders Pipeline to Engage Community Leaders. J Rural Health. 2021 Sep;37(4):745-754. doi: 10.1111/jrh.12531. Epub 2020 Nov 6. PMID: 33155725; PMCID: PMC8518361.	1	Education Program	Recruit	Alabama	1 time payment	1 semester	N/A	1		Healthcare Professionals	Family Medicine	N/A	N/A
239	Rural Minority Health Scholars Program	Wheat JR, Leeper JD. Pipeline Programs Can Support Reforms in Medical Education: A Cohort Study of Alabama's Rural Health Leaders Pipeline to Engage Community Leaders. J Rural Health. 2021 Sep;37(4):745-754. doi: 10.1111/jrh.12531. Epub 2020 Nov 6. PMID: 33155725; PMCID: PMC8518361.	1	Education Program	Recruit	Alabama	1 time payment	1 semester	N/A	1		Healthcare Professionals	Family Medicine	N/A	N/A
240	Rural Medical Scholars Program	Wheat JR, Leeper JD. Pipeline Programs Can Support Reforms in Medical Education: A Cohort Study of Alabama's Rural Health Leaders Pipeline to Engage Community Leaders. J Rural Health. 2021 Sep;37(4):745-754. doi: 10.1111/jrh.12531. Epub 2020 Nov 6. PMID: 33155725; PMCID: PMC8518361.	1	Education Program	Recruit	Alabama	N/A	5 years	N/A	3		Physicians	Family Medicine	N/A	N/A
241	University of Wisconsin Rural Residency Training Track	Kent KC, Foley EF, Golden RN. Rural Surgery--A Crisis in Wisconsin. WMJ. 2015 Apr;114(2):81-2. PMID: 26756061. PMID: 30397090.	1	Internships, Residencies, Rotations, and Externships	Recruit	Wisconsin	5 years	5 years	N/A	4		Physicians	Surgery	N/A	N/A
242	Rural Physician Leadership Program	Griffith CH 3rd, de Beer F, Edwards RL, Smith C, Colvin G, Karpf M. Addressing Kentucky's Physician Shortage While Securing a Network for a Research-Intensive, Referral Academic Medical Center: Where Public Policy Meets Effective Clinical Strategic Planning. Acad Med. 2021 Mar 1;96(3):375-380. doi: 10.1097/ACM.0000000000003582. PMID: 33661849.	1	Education Program	Recruit	Kentucky	N/A	4 years	N/A	3		Physicians	None	N/A	N/A
243	Community Practitioner Program	Walker F. Twenty-five years of serving the health care needs of rural North Carolina. N C Med J. 2015 Jan-Feb;76(1):34-6. doi: 10.18043/ncm.76.1.34. PMID: 25621478.	4	Loan Repayment Assistance	Both	North Carolina	5 years	N/A	5 years	7		Healthcare Professionals	Primary Care	N/A	N/A
244	Rural Physician Leadership Program	Arnett PK, Stratton TD, Weaver AD, Elam CL. University of Kentucky rural physician leadership program: a programmatic review. Journal of Regional Medical Campuses. 2018;1(3).	1	Education Program	Recruit	Kentucky	N/A	4 years	N/A	3		Physicians	None	N/A	N/A
245	Rural Physician Associate Program (RPAP)	Butler L, Rosenberg M, Miller-Chang Y, Gauer J, Melcher E, Olson A, Clark K. Impact of the Rural Physician Associate Program on Workforce Outcomes. Family medicine. 2021;53(10):864-70.	1	Education Program	Recruit	Minnesota	N/A	9 months	N/A	3		Physicians	Family medicine	N/A	N/A
246	Targeted Rural Underserved Track (TRUST) Program	Greer T, Kost A, Evans DV, Norris T, Erickson J, McCarthy J, Allen S. The WWAMI targeted rural underserved track (TRUST) program: an innovative response to rural physician workforce shortages. Academic Medicine. 2016 Jan 1;91(1):65-9.	1	Education Program	Recruit	Alaska, Idaho, Montana, Washington, Wyoming	N/A	4 years	N/A	3		Physicians	primary care, family medicine, general internal medicine, general pediatrics, general surgery, obstetrics–gynecology, psychiatry, and orthopedics	N/A	N/A
247	Physician Shortage Area Program (PSAP)	Rabinowitz HK, Diamond JJ, Markham FW, Santana AJ. Increasing the supply of rural family physicians: recent outcomes from Jefferson Medical College's Physician Shortage Area Program (PSAP). Academic Medicine. 2011 Feb 1;86(2):264-9.	1	Education Program	Recruit	Pennsylvania	N/A	4 years	N/A	3		Physicians	Family medicine	N/A	N/A
